# Supplementary material for: Root pH variation of herbaceous plants among plant functional groups in response to climate and soil gradients on the Tibetan alpine grasslands
Source: Ecol Evol. 2024 Jul 21;14(7):e70060. doi: 10.1002/ece3.70060 (PMC11260881; doi:10.1002/ece3.70060)
Supplement: Supplementary file 1 — File S1. [file ECE3-14-e70060-s002.xlsx]

## Sheet: Sheet1
Latitude(oN)	Longitude(oE)	Altitude(m)	MAP（mm）	℃	AI	SR	K SOIL	Soil pH	Soil water	CEC(cmol/kg)	Ca g/kg	K g/kg	Mg g/kg	Na g/kg	Plant functional groups	Phylogeny	Ecosystems	Species	Root pH
29.64	94.62	4456	627	-0.55	0.68	5118.44	53.5	5.85	31.39	10.47	6.25	17.21	6.19	12.48	Forb	Dicotyledon	Alpine meadow	Saussurea leontodontoides	5.57
29.64	94.62	4456	627	-0.55	0.68	5118.44	53.5	5.85	31.39	10.47	6.25	17.21	6.19	12.48	Forb	Dicotyledon	Alpine meadow	Saussurea leontodontoides	5.16
29.64	94.62	4456	627	-0.55	0.68	5118.44	53.5	5.85	31.39	10.47	6.25	17.21	6.19	12.48	Forb	Dicotyledon	Alpine meadow	Saussurea leontodontoides	5.39
29.64	94.62	4456	627	-0.55	0.68	5118.44	53.5	5.85	31.39	10.47	6.25	17.21	6.19	12.48	Forb	Dicotyledon	Alpine meadow	Polygonum capitatum	4.74
29.64	94.62	4456	627	-0.55	0.68	5118.44	53.5	5.85	31.39	10.47	6.25	17.21	6.19	12.48	Forb	Dicotyledon	Alpine meadow	Polygonum capitatum	5.02
29.64	94.62	4456	627	-0.55	0.68	5118.44	53.5	5.85	31.39	10.47	6.25	17.21	6.19	12.48	Forb	Dicotyledon	Alpine meadow	Polygonum capitatum	4.58
29.64	94.62	4456	627	-0.55	0.68	5118.44	53.5	5.85	31.39	10.47	6.25	17.21	6.19	12.48	Sedge	Monocotyledon	Alpine meadow	Kobresia humilis	5.98
29.64	94.62	4456	627	-0.55	0.68	5118.44	53.5	5.85	31.39	10.47	6.25	17.21	6.19	12.48	Sedge	Monocotyledon	Alpine meadow	Kobresia humilis	5.64
29.64	94.62	4456	627	-0.55	0.68	5118.44	53.5	5.85	31.39	10.47	6.25	17.21	6.19	12.48	Sedge	Monocotyledon	Alpine meadow	Kobresia humilis	6.03
29.64	94.62	4456	627	-0.55	0.68	5118.44	53.5	5.85	31.39	10.47	6.25	17.21	6.19	12.48	Sedge	Monocotyledon	Alpine meadow	Carex moorcroftii	6.45
29.64	94.62	4456	627	-0.55	0.68	5118.44	53.5	5.85	31.39	10.47	6.25	17.21	6.19	12.48	Sedge	Monocotyledon	Alpine meadow	Carex moorcroftii	6.62
29.64	94.62	4456	627	-0.55	0.68	5118.44	53.5	5.85	31.39	10.47	6.25	17.21	6.19	12.48	Sedge	Monocotyledon	Alpine meadow	Carex moorcroftii	6.29
29.64	94.62	4456	627	-0.55	0.68	5118.44	53.5	5.85	31.39	10.47	6.25	17.21	6.19	12.48	Forb	Dicotyledon	Alpine meadow	Potentilla bifurca	5.04
29.64	94.62	4456	627	-0.55	0.68	5118.44	53.5	5.85	31.39	10.47	6.25	17.21	6.19	12.48	Forb	Dicotyledon	Alpine meadow	Potentilla bifurca	5.9
29.64	94.62	4456	627	-0.55	0.68	5118.44	53.5	5.85	31.39	10.47	6.25	17.21	6.19	12.48	Forb	Dicotyledon	Alpine meadow	Potentilla bifurca	5.75
29.82	92.36	4911	432	-2.73	0.38	6040.75	38	5.05	33.77	16.71	5.36	16.17	4.57	9.48	Sedge	Monocotyledon	Alpine meadow	Kobresia littledalei	5.62
29.82	92.36	4911	432	-2.73	0.38	6040.75	38	5.05	33.77	16.71	5.36	16.17	4.57	9.48	Sedge	Monocotyledon	Alpine meadow	Kobresia littledalei	5.45
29.82	92.36	4911	432	-2.73	0.38	6040.75	38	5.05	33.77	16.71	5.36	16.17	4.57	9.48	Sedge	Monocotyledon	Alpine meadow	Kobresia littledalei	5.61
29.82	92.36	4911	432	-2.73	0.38	6040.75	38	5.05	33.77	16.71	5.36	16.17	4.57	9.48	Sedge	Monocotyledon	Alpine meadow	Carex moorcroftii	6.01
29.82	92.36	4911	432	-2.73	0.38	6040.75	38	5.05	33.77	16.71	5.36	16.17	4.57	9.48	Sedge	Monocotyledon	Alpine meadow	Carex moorcroftii	5.89
29.82	92.36	4911	432	-2.73	0.38	6040.75	38	5.05	33.77	16.71	5.36	16.17	4.57	9.48	Sedge	Monocotyledon	Alpine meadow	Carex moorcroftii	6.46
29.82	92.36	4911	432	-2.73	0.38	6040.75	38	5.05	33.77	16.71	5.36	16.17	4.57	9.48	Sedge	Monocotyledon	Alpine meadow	Kobresia pygmaea	6.64
29.82	92.36	4911	432	-2.73	0.38	6040.75	38	5.05	33.77	16.71	5.36	16.17	4.57	9.48	Sedge	Monocotyledon	Alpine meadow	Kobresia pygmaea	5.96
29.82	92.36	4911	432	-2.73	0.38	6040.75	38	5.05	33.77	16.71	5.36	16.17	4.57	9.48	Sedge	Monocotyledon	Alpine meadow	Kobresia pygmaea	6.35
30.15	91.24	4314	385	-1.69	0.28	5853.55	34.67	5.98	32.35	14.19	5.87	19	5.46	11.17	Sedge	Monocotyledon	Alpine meadow	Kobresia pygmaea	6.46
30.15	91.24	4314	385	-1.69	0.28	5853.55	34.67	5.98	32.35	14.19	5.87	19	5.46	11.17	Sedge	Monocotyledon	Alpine meadow	Kobresia pygmaea	6.56
30.15	91.24	4314	385	-1.69	0.28	5853.55	34.67	5.98	32.35	14.19	5.87	19	5.46	11.17	Sedge	Monocotyledon	Alpine meadow	Kobresia pygmaea	6.59
30.15	91.24	4314	385	-1.69	0.28	5853.55	34.67	5.98	32.35	14.19	5.87	19	5.46	11.17	Sedge	Monocotyledon	Alpine meadow	Carex moorcroftii	6.13
30.15	91.24	4314	385	-1.69	0.28	5853.55	34.67	5.98	32.35	14.19	5.87	19	5.46	11.17	Sedge	Monocotyledon	Alpine meadow	Carex moorcroftii	6.75
30.15	91.24	4314	385	-1.69	0.28	5853.55	34.67	5.98	32.35	14.19	5.87	19	5.46	11.17	Sedge	Monocotyledon	Alpine meadow	Carex moorcroftii	6.72
30.15	91.24	4314	385	-1.69	0.28	5853.55	34.67	5.98	32.35	14.19	5.87	19	5.46	11.17	Grass	Monocotyledon	Alpine meadow	Poa litwinowiana	6.08
30.15	91.24	4314	385	-1.69	0.28	5853.55	34.67	5.98	32.35	14.19	5.87	19	5.46	11.17	Grass	Monocotyledon	Alpine meadow	Poa litwinowiana	4.97
30.15	91.24	4314	385	-1.69	0.28	5853.55	34.67	5.98	32.35	14.19	5.87	19	5.46	11.17	Grass	Monocotyledon	Alpine meadow	Poa litwinowiana	5.05
30.15	91.24	4314	385	-1.69	0.28	5853.55	34.67	5.98	32.35	14.19	5.87	19	5.46	11.17	Forb	Dicotyledon	Alpine meadow	Potentilla bifurca	6.63
30.15	91.24	4314	385	-1.69	0.28	5853.55	34.67	5.98	32.35	14.19	5.87	19	5.46	11.17	Forb	Dicotyledon	Alpine meadow	Potentilla bifurca	6.49
30.15	91.24	4314	385	-1.69	0.28	5853.55	34.67	5.98	32.35	14.19	5.87	19	5.46	11.17	Forb	Dicotyledon	Alpine meadow	Potentilla bifurca	6.45
30.15	91.24	4314	385	-1.69	0.28	5853.55	34.67	5.98	32.35	14.19	5.87	19	5.46	11.17	Grass	Monocotyledon	Alpine meadow	Elymus nutans	6.42
30.15	91.24	4314	385	-1.69	0.28	5853.55	34.67	5.98	32.35	14.19	5.87	19	5.46	11.17	Grass	Monocotyledon	Alpine meadow	Elymus nutans	6.23
30.15	91.24	4314	385	-1.69	0.28	5853.55	34.67	5.98	32.35	14.19	5.87	19	5.46	11.17	Grass	Monocotyledon	Alpine meadow	Elymus nutans	5.79
30.42	91.02	4249	415	2.21	0.25	6580.75	36.42	6.86	18.25	8.26	5.66	21.07	4.07	12.3	Grass	Monocotyledon	Alpine meadow	Elymus nutans	6.59
30.42	91.02	4249	415	2.21	0.25	6580.75	36.42	6.86	18.25	8.26	5.66	21.07	4.07	12.3	Grass	Monocotyledon	Alpine meadow	Elymus nutans	6.81
30.42	91.02	4249	415	2.21	0.25	6580.75	36.42	6.86	18.25	8.26	5.66	21.07	4.07	12.3	Grass	Monocotyledon	Alpine meadow	Elymus nutans	6.99
30.42	91.02	4249	415	2.21	0.25	6580.75	36.42	6.86	18.25	8.26	5.66	21.07	4.07	12.3	Forb	Dicotyledon	Alpine meadow	Chenopodium tibeticum	5.79
30.42	91.02	4249	415	2.21	0.25	6580.75	36.42	6.86	18.25	8.26	5.66	21.07	4.07	12.3	Forb	Dicotyledon	Alpine meadow	Chenopodium tibeticum	5.05
30.42	91.02	4249	415	2.21	0.25	6580.75	36.42	6.86	18.25	8.26	5.66	21.07	4.07	12.3	Forb	Dicotyledon	Alpine meadow	Chenopodium tibeticum	6.12
30.42	91.02	4249	415	2.21	0.25	6580.75	36.42	6.86	18.25	8.26	5.66	21.07	4.07	12.3	Grass	Monocotyledon	Alpine meadow	Poa litwinowiana	5.77
30.42	91.02	4249	415	2.21	0.25	6580.75	36.42	6.86	18.25	8.26	5.66	21.07	4.07	12.3	Grass	Monocotyledon	Alpine meadow	Poa litwinowiana	6.29
30.42	91.02	4249	415	2.21	0.25	6580.75	36.42	6.86	18.25	8.26	5.66	21.07	4.07	12.3	Grass	Monocotyledon	Alpine meadow	Poa litwinowiana	4.63
30.42	91.02	4249	415	2.21	0.25	6580.75	36.42	6.86	18.25	8.26	5.66	21.07	4.07	12.3	Sedge	Monocotyledon	Alpine meadow	Kobresia pygmaea	6.28
30.42	91.02	4249	415	2.21	0.25	6580.75	36.42	6.86	18.25	8.26	5.66	21.07	4.07	12.3	Sedge	Monocotyledon	Alpine meadow	Kobresia pygmaea	6.47
30.42	91.02	4249	415	2.21	0.25	6580.75	36.42	6.86	18.25	8.26	5.66	21.07	4.07	12.3	Sedge	Monocotyledon	Alpine meadow	Kobresia pygmaea	6.72
30.42	91.02	4249	415	2.21	0.25	6580.75	36.42	6.86	18.25	8.26	5.66	21.07	4.07	12.3	Sedge	Monocotyledon	Alpine meadow	Carex moorcroftii	6.77
30.42	91.02	4249	415	2.21	0.25	6580.75	36.42	6.86	18.25	8.26	5.66	21.07	4.07	12.3	Sedge	Monocotyledon	Alpine meadow	Carex moorcroftii	6.85
30.42	91.02	4249	415	2.21	0.25	6580.75	36.42	6.86	18.25	8.26	5.66	21.07	4.07	12.3	Sedge	Monocotyledon	Alpine meadow	Carex moorcroftii	6.95
31.39	90.78	4621	426	-0.47	0.27	7066.74	44.08	7.96	4.96	7.79	8.12	16.92	5.7	10.57	Forb	Dicotyledon	Alpine steppe	Leontopodium nanum	6.46
31.39	90.78	4621	426	-0.47	0.27	7066.74	44.08	7.96	4.96	7.79	8.12	16.92	5.7	10.57	Forb	Dicotyledon	Alpine steppe	Leontopodium nanum	6.79
31.39	90.78	4621	426	-0.47	0.27	7066.74	44.08	7.96	4.96	7.79	8.12	16.92	5.7	10.57	Forb	Dicotyledon	Alpine steppe	Leontopodium nanum	7.15
31.39	90.78	4621	426	-0.47	0.27	7066.74	44.08	7.96	4.96	7.79	8.12	16.92	5.7	10.57	Forb	Dicotyledon	Alpine steppe	Saussurea tibetica	7.22
31.39	90.78	4621	426	-0.47	0.27	7066.74	44.08	7.96	4.96	7.79	8.12	16.92	5.7	10.57	Forb	Dicotyledon	Alpine steppe	Saussurea tibetica	7.05
31.39	90.78	4621	426	-0.47	0.27	7066.74	44.08	7.96	4.96	7.79	8.12	16.92	5.7	10.57	Forb	Dicotyledon	Alpine steppe	Saussurea tibetica	6.96
31.39	90.78	4621	426	-0.47	0.27	7066.74	44.08	7.96	4.96	7.79	8.12	16.92	5.7	10.57	Legume	Dicotyledon	Alpine steppe	Astragalus confertus	6.18
31.39	90.78	4621	426	-0.47	0.27	7066.74	44.08	7.96	4.96	7.79	8.12	16.92	5.7	10.57	Legume	Dicotyledon	Alpine steppe	Astragalus confertus	6.45
31.39	90.78	4621	426	-0.47	0.27	7066.74	44.08	7.96	4.96	7.79	8.12	16.92	5.7	10.57	Legume	Dicotyledon	Alpine steppe	Astragalus confertus	6.11
31.39	90.78	4621	426	-0.47	0.27	7066.74	44.08	7.96	4.96	7.79	8.12	16.92	5.7	10.57	Grass	Monocotyledon	Alpine steppe	Stipa purpurea	6.04
31.39	90.78	4621	426	-0.47	0.27	7066.74	44.08	7.96	4.96	7.79	8.12	16.92	5.7	10.57	Grass	Monocotyledon	Alpine steppe	Stipa purpurea	6.42
31.39	90.78	4621	426	-0.47	0.27	7066.74	44.08	7.96	4.96	7.79	8.12	16.92	5.7	10.57	Grass	Monocotyledon	Alpine steppe	Stipa purpurea	6.35
31.09	90.61	4811	422	-1.65	0.28	6803.95	43.5	7.35	8.3	13.38	8.5	19.82	4.74	10.76	Sedge	Monocotyledon	Alpine meadow	Kobresia pygmaea	6.46
31.09	90.61	4811	422	-1.65	0.28	6803.95	43.5	7.35	8.3	13.38	8.5	19.82	4.74	10.76	Sedge	Monocotyledon	Alpine meadow	Kobresia pygmaea	6.45
31.09	90.61	4811	422	-1.65	0.28	6803.95	43.5	7.35	8.3	13.38	8.5	19.82	4.74	10.76	Sedge	Monocotyledon	Alpine meadow	Kobresia pygmaea	6.91
31.09	90.61	4811	422	-1.65	0.28	6803.95	43.5	7.35	8.3	13.38	8.5	19.82	4.74	10.76	Grass	Monocotyledon	Alpine meadow	Stipa purpurea	7.36
31.09	90.61	4811	422	-1.65	0.28	6803.95	43.5	7.35	8.3	13.38	8.5	19.82	4.74	10.76	Grass	Monocotyledon	Alpine meadow	Stipa purpurea	7.29
31.09	90.61	4811	422	-1.65	0.28	6803.95	43.5	7.35	8.3	13.38	8.5	19.82	4.74	10.76	Grass	Monocotyledon	Alpine meadow	Stipa purpurea	7.23
31.09	90.61	4811	422	-1.65	0.28	6803.95	43.5	7.35	8.3	13.38	8.5	19.82	4.74	10.76	Forb	Dicotyledon	Alpine meadow	Potentilla bifurca	6.17
31.09	90.61	4811	422	-1.65	0.28	6803.95	43.5	7.35	8.3	13.38	8.5	19.82	4.74	10.76	Forb	Dicotyledon	Alpine meadow	Potentilla bifurca	6.36
31.09	90.61	4811	422	-1.65	0.28	6803.95	43.5	7.35	8.3	13.38	8.5	19.82	4.74	10.76	Forb	Dicotyledon	Alpine meadow	Potentilla bifurca	6.22
31.09	90.61	4811	422	-1.65	0.28	6803.95	43.5	7.35	8.3	13.38	8.5	19.82	4.74	10.76	Forb	Dicotyledon	Alpine meadow	Saussurea tibetica	6.24
31.09	90.61	4811	422	-1.65	0.28	6803.95	43.5	7.35	8.3	13.38	8.5	19.82	4.74	10.76	Forb	Dicotyledon	Alpine meadow	Saussurea tibetica	6.28
31.09	90.61	4811	422	-1.65	0.28	6803.95	43.5	7.35	8.3	13.38	8.5	19.82	4.74	10.76	Forb	Dicotyledon	Alpine meadow	Saussurea tibetica	6.32
31.09	90.61	4811	422	-1.65	0.28	6803.95	43.5	7.35	8.3	13.38	8.5	19.82	4.74	10.76	Forb	Dicotyledon	Alpine meadow	Leontopodium nanum	6.23
31.09	90.61	4811	422	-1.65	0.28	6803.95	43.5	7.35	8.3	13.38	8.5	19.82	4.74	10.76	Forb	Dicotyledon	Alpine meadow	Leontopodium nanum	6.41
31.09	90.61	4811	422	-1.65	0.28	6803.95	43.5	7.35	8.3	13.38	8.5	19.82	4.74	10.76	Forb	Dicotyledon	Alpine meadow	Leontopodium nanum	6.34
31.62	89.5	4679	414	0.33	0.26	7059.54	41.42	8.6	5.4	12.61	7.19	19.45	5.26	9.44	Forb	Dicotyledon	Alpine steppe	Potentilla bifurca	6.46
31.62	89.5	4679	414	0.33	0.26	7059.54	41.42	8.6	5.4	12.61	7.19	19.45	5.26	9.44	Forb	Dicotyledon	Alpine steppe	Potentilla bifurca	6.52
31.62	89.5	4679	414	0.33	0.26	7059.54	41.42	8.6	5.4	12.61	7.19	19.45	5.26	9.44	Forb	Dicotyledon	Alpine steppe	Potentilla bifurca	6.31
31.62	89.5	4679	414	0.33	0.26	7059.54	41.42	8.6	5.4	12.61	7.19	19.45	5.26	9.44	Forb	Dicotyledon	Alpine steppe	Leontopodium nanum	6.12
31.62	89.5	4679	414	0.33	0.26	7059.54	41.42	8.6	5.4	12.61	7.19	19.45	5.26	9.44	Forb	Dicotyledon	Alpine steppe	Leontopodium nanum	5.96
31.62	89.5	4679	414	0.33	0.26	7059.54	41.42	8.6	5.4	12.61	7.19	19.45	5.26	9.44	Forb	Dicotyledon	Alpine steppe	Leontopodium nanum	6.38
31.62	89.5	4679	414	0.33	0.26	7059.54	41.42	8.6	5.4	12.61	7.19	19.45	5.26	9.44	Grass	Monocotyledon	Alpine steppe	Stipa purpurea	6.11
31.62	89.5	4679	414	0.33	0.26	7059.54	41.42	8.6	5.4	12.61	7.19	19.45	5.26	9.44	Grass	Monocotyledon	Alpine steppe	Stipa purpurea	6.64
31.62	89.5	4679	414	0.33	0.26	7059.54	41.42	8.6	5.4	12.61	7.19	19.45	5.26	9.44	Grass	Monocotyledon	Alpine steppe	Stipa purpurea	5.67
31.62	89.5	4679	414	0.33	0.26	7059.54	41.42	8.6	5.4	12.61	7.19	19.45	5.26	9.44	Legume	Dicotyledon	Alpine steppe	Astragalus confertus	5.74
31.62	89.5	4679	414	0.33	0.26	7059.54	41.42	8.6	5.4	12.61	7.19	19.45	5.26	9.44	Legume	Dicotyledon	Alpine steppe	Astragalus confertus	5.94
31.62	89.5	4679	414	0.33	0.26	7059.54	41.42	8.6	5.4	12.61	7.19	19.45	5.26	9.44	Legume	Dicotyledon	Alpine steppe	Astragalus confertus	5.89
31.62	89.5	4679	414	0.33	0.26	7059.54	41.42	8.6	5.4	12.61	7.19	19.45	5.26	9.44	Forb	Dicotyledon	Alpine steppe	Saussurea tibetica	6.34
31.62	89.5	4679	414	0.33	0.26	7059.54	41.42	8.6	5.4	12.61	7.19	19.45	5.26	9.44	Forb	Dicotyledon	Alpine steppe	Saussurea tibetica	6.43
31.62	89.5	4679	414	0.33	0.26	7059.54	41.42	8.6	5.4	12.61	7.19	19.45	5.26	9.44	Forb	Dicotyledon	Alpine steppe	Saussurea tibetica	6.13
30.98	88.76	4969	358	-0.8	0.24	7034.34	40.25	8.13	2.66	5.3	3.05	22.52	3.77	8.53	Legume	Dicotyledon	Alpine steppe	Oxytropis glacialis	6
30.98	88.76	4969	358	-0.8	0.24	7034.34	40.25	8.13	2.66	5.3	3.05	22.52	3.77	8.53	Legume	Dicotyledon	Alpine steppe	Oxytropis glacialis	5.87
30.98	88.76	4969	358	-0.8	0.24	7034.34	40.25	8.13	2.66	5.3	3.05	22.52	3.77	8.53	Legume	Dicotyledon	Alpine steppe	Oxytropis glacialis	5.42
30.98	88.76	4969	358	-0.8	0.24	7034.34	40.25	8.13	2.66	5.3	3.05	22.52	3.77	8.53	Forb	Dicotyledon	Alpine steppe	Leontopodium nanum	6.47
30.98	88.76	4969	358	-0.8	0.24	7034.34	40.25	8.13	2.66	5.3	3.05	22.52	3.77	8.53	Forb	Dicotyledon	Alpine steppe	Leontopodium nanum	6.42
30.98	88.76	4969	358	-0.8	0.24	7034.34	40.25	8.13	2.66	5.3	3.05	22.52	3.77	8.53	Forb	Dicotyledon	Alpine steppe	Leontopodium nanum	6.12
30.98	88.76	4969	358	-0.8	0.24	7034.34	40.25	8.13	2.66	5.3	3.05	22.52	3.77	8.53	Legume	Dicotyledon	Alpine steppe	Astragalus confertus	5.77
30.98	88.76	4969	358	-0.8	0.24	7034.34	40.25	8.13	2.66	5.3	3.05	22.52	3.77	8.53	Legume	Dicotyledon	Alpine steppe	Astragalus confertus	5.66
30.98	88.76	4969	358	-0.8	0.24	7034.34	40.25	8.13	2.66	5.3	3.05	22.52	3.77	8.53	Legume	Dicotyledon	Alpine steppe	Astragalus confertus	5.06
30.98	88.76	4969	358	-0.8	0.24	7034.34	40.25	8.13	2.66	5.3	3.05	22.52	3.77	8.53	Grass	Monocotyledon	Alpine steppe	Stipa purpurea	6.5
30.98	88.76	4969	358	-0.8	0.24	7034.34	40.25	8.13	2.66	5.3	3.05	22.52	3.77	8.53	Grass	Monocotyledon	Alpine steppe	Stipa purpurea	6.76
30.98	88.76	4969	358	-0.8	0.24	7034.34	40.25	8.13	2.66	5.3	3.05	22.52	3.77	8.53	Grass	Monocotyledon	Alpine steppe	Stipa purpurea	6.92
30.98	88.76	4969	358	-0.8	0.24	7034.34	40.25	8.13	2.66	5.3	3.05	22.52	3.77	8.53	Sedge	Monocotyledon	Alpine steppe	Kobresia pygmaea	6.81
30.98	88.76	4969	358	-0.8	0.24	7034.34	40.25	8.13	2.66	5.3	3.05	22.52	3.77	8.53	Sedge	Monocotyledon	Alpine steppe	Kobresia pygmaea	7.01
30.98	88.76	4969	358	-0.8	0.24	7034.34	40.25	8.13	2.66	5.3	3.05	22.52	3.77	8.53	Sedge	Monocotyledon	Alpine steppe	Kobresia pygmaea	7.15
31.5	87.49	4652	252	-0.99	0.16	6904.74	32.17	8.67	8.07	8.42	47.08	19	8.14	10.59	Grass	Monocotyledon	Alpine steppe	Stipa purpurea	6.91
31.5	87.49	4652	252	-0.99	0.16	6904.74	32.17	8.67	8.07	8.42	47.08	19	8.14	10.59	Grass	Monocotyledon	Alpine steppe	Stipa purpurea	6.95
31.5	87.49	4652	252	-0.99	0.16	6904.74	32.17	8.67	8.07	8.42	47.08	19	8.14	10.59	Grass	Monocotyledon	Alpine steppe	Stipa purpurea	7.12
31.5	87.49	4652	252	-0.99	0.16	6904.74	32.17	8.67	8.07	8.42	47.08	19	8.14	10.59	Forb	Dicotyledon	Alpine steppe	Leontopodium nanum	6.72
31.5	87.49	4652	252	-0.99	0.16	6904.74	32.17	8.67	8.07	8.42	47.08	19	8.14	10.59	Forb	Dicotyledon	Alpine steppe	Leontopodium nanum	6.6
31.5	87.49	4652	252	-0.99	0.16	6904.74	32.17	8.67	8.07	8.42	47.08	19	8.14	10.59	Forb	Dicotyledon	Alpine steppe	Leontopodium nanum	6.47
31.5	87.49	4652	252	-0.99	0.16	6904.74	32.17	8.67	8.07	8.42	47.08	19	8.14	10.59	Forb	Dicotyledon	Alpine steppe	Ptilotricum canescens	6.36
31.5	87.49	4652	252	-0.99	0.16	6904.74	32.17	8.67	8.07	8.42	47.08	19	8.14	10.59	Forb	Dicotyledon	Alpine steppe	Ptilotricum canescens	6.35
31.5	87.49	4652	252	-0.99	0.16	6904.74	32.17	8.67	8.07	8.42	47.08	19	8.14	10.59	Forb	Dicotyledon	Alpine steppe	Ptilotricum canescens	6.34
31.5	87.49	4652	252	-0.99	0.16	6904.74	32.17	8.67	8.07	8.42	47.08	19	8.14	10.59	Legume	Dicotyledon	Alpine steppe	Oxytropis microphylla	7.1
31.5	87.49	4652	252	-0.99	0.16	6904.74	32.17	8.67	8.07	8.42	47.08	19	8.14	10.59	Legume	Dicotyledon	Alpine steppe	Oxytropis microphylla	7.14
31.5	87.49	4652	252	-0.99	0.16	6904.74	32.17	8.67	8.07	8.42	47.08	19	8.14	10.59	Legume	Dicotyledon	Alpine steppe	Oxytropis microphylla	6.81
31.93	86.5	4726	166	0.14	0.12	7307.94	29.17	8.75	6.16	6.17	9.29	16.78	5.06	13.82	Grass	Monocotyledon	Alpine steppe	Stipa purpurea	7.05
31.93	86.5	4726	166	0.14	0.12	7307.94	29.17	8.75	6.16	6.17	9.29	16.78	5.06	13.82	Grass	Monocotyledon	Alpine steppe	Stipa purpurea	6.97
31.93	86.5	4726	166	0.14	0.12	7307.94	29.17	8.75	6.16	6.17	9.29	16.78	5.06	13.82	Grass	Monocotyledon	Alpine steppe	Stipa purpurea	7.06
31.93	86.5	4726	166	0.14	0.12	7307.94	29.17	8.75	6.16	6.17	9.29	16.78	5.06	13.82	Legume	Dicotyledon	Alpine steppe	Astragalus confertus	5.86
31.93	86.5	4726	166	0.14	0.12	7307.94	29.17	8.75	6.16	6.17	9.29	16.78	5.06	13.82	Legume	Dicotyledon	Alpine steppe	Astragalus confertus	5.99
31.93	86.5	4726	166	0.14	0.12	7307.94	29.17	8.75	6.16	6.17	9.29	16.78	5.06	13.82	Legume	Dicotyledon	Alpine steppe	Astragalus confertus	6.03
31.93	86.5	4726	166	0.14	0.12	7307.94	29.17	8.75	6.16	6.17	9.29	16.78	5.06	13.82	Forb	Dicotyledon	Alpine steppe	Potentilla bifurca	6.81
31.93	86.5	4726	166	0.14	0.12	7307.94	29.17	8.75	6.16	6.17	9.29	16.78	5.06	13.82	Forb	Dicotyledon	Alpine steppe	Potentilla bifurca	6.6
31.93	86.5	4726	166	0.14	0.12	7307.94	29.17	8.75	6.16	6.17	9.29	16.78	5.06	13.82	Forb	Dicotyledon	Alpine steppe	Potentilla bifurca	6.62
31.93	86.5	4726	166	0.14	0.12	7307.94	29.17	8.75	6.16	6.17	9.29	16.78	5.06	13.82	Forb	Dicotyledon	Alpine steppe	Ptilotricum canescens	6.24
31.93	86.5	4726	166	0.14	0.12	7307.94	29.17	8.75	6.16	6.17	9.29	16.78	5.06	13.82	Forb	Dicotyledon	Alpine steppe	Ptilotricum canescens	6.32
31.93	86.5	4726	166	0.14	0.12	7307.94	29.17	8.75	6.16	6.17	9.29	16.78	5.06	13.82	Forb	Dicotyledon	Alpine steppe	Ptilotricum canescens	6.34
32.01	85.43	4869	107	-1.42	0.09	7433.94	29.08	8.79	8.12	9.68	26.95	20.41	5.87	13.15	Forb	Dicotyledon	Alpine steppe	Leontopodium nanum	6.92
32.01	85.43	4869	107	-1.42	0.09	7433.94	29.08	8.79	8.12	9.68	26.95	20.41	5.87	13.15	Forb	Dicotyledon	Alpine steppe	Leontopodium nanum	7.06
32.01	85.43	4869	107	-1.42	0.09	7433.94	29.08	8.79	8.12	9.68	26.95	20.41	5.87	13.15	Forb	Dicotyledon	Alpine steppe	Leontopodium nanum	6.87
32.01	85.43	4869	107	-1.42	0.09	7433.94	29.08	8.79	8.12	9.68	26.95	20.41	5.87	13.15	Legume	Dicotyledon	Alpine steppe	Astragalus confertus	6.19
32.01	85.43	4869	107	-1.42	0.09	7433.94	29.08	8.79	8.12	9.68	26.95	20.41	5.87	13.15	Legume	Dicotyledon	Alpine steppe	Astragalus confertus	6.27
32.01	85.43	4869	107	-1.42	0.09	7433.94	29.08	8.79	8.12	9.68	26.95	20.41	5.87	13.15	Legume	Dicotyledon	Alpine steppe	Astragalus confertus	6.18
32.01	85.43	4869	107	-1.42	0.09	7433.94	29.08	8.79	8.12	9.68	26.95	20.41	5.87	13.15	Grass	Monocotyledon	Alpine steppe	Stipa purpurea	7.74
32.01	85.43	4869	107	-1.42	0.09	7433.94	29.08	8.79	8.12	9.68	26.95	20.41	5.87	13.15	Grass	Monocotyledon	Alpine steppe	Stipa purpurea	7.4
32.01	85.43	4869	107	-1.42	0.09	7433.94	29.08	8.79	8.12	9.68	26.95	20.41	5.87	13.15	Grass	Monocotyledon	Alpine steppe	Stipa purpurea	7.46
32.01	85.43	4869	107	-1.42	0.09	7433.94	29.08	8.79	8.12	9.68	26.95	20.41	5.87	13.15	Forb	Dicotyledon	Alpine steppe	Saussurea tibetica	6.87
32.01	85.43	4869	107	-1.42	0.09	7433.94	29.08	8.79	8.12	9.68	26.95	20.41	5.87	13.15	Forb	Dicotyledon	Alpine steppe	Saussurea tibetica	7.06
32.01	85.43	4869	107	-1.42	0.09	7433.94	29.08	8.79	8.12	9.68	26.95	20.41	5.87	13.15	Forb	Dicotyledon	Alpine steppe	Saussurea tibetica	7.08
32.31	83.77	4384	84	0.75	0.06	7153.14	26.08	9.1	6.21	10.81	101.85	12.46	9.38	9.84	Forb	Dicotyledon	Alpine steppe	Aster hispidus	6.55
32.31	83.77	4384	84	0.75	0.06	7153.14	26.08	9.1	6.21	10.81	101.85	12.46	9.38	9.84	Forb	Dicotyledon	Alpine steppe	Aster hispidus	6.54
32.31	83.77	4384	84	0.75	0.06	7153.14	26.08	9.1	6.21	10.81	101.85	12.46	9.38	9.84	Forb	Dicotyledon	Alpine steppe	Aster hispidus	7.04
32.31	83.77	4384	84	0.75	0.06	7153.14	26.08	9.1	6.21	10.81	101.85	12.46	9.38	9.84	Forb	Dicotyledon	Alpine steppe	Leontopodium nanum	7.29
32.31	83.77	4384	84	0.75	0.06	7153.14	26.08	9.1	6.21	10.81	101.85	12.46	9.38	9.84	Forb	Dicotyledon	Alpine steppe	Leontopodium nanum	7.02
32.31	83.77	4384	84	0.75	0.06	7153.14	26.08	9.1	6.21	10.81	101.85	12.46	9.38	9.84	Forb	Dicotyledon	Alpine steppe	Leontopodium nanum	7.26
32.31	83.77	4384	84	0.75	0.06	7153.14	26.08	9.1	6.21	10.81	101.85	12.46	9.38	9.84	Grass	Monocotyledon	Alpine steppe	Stipa glareosa	7.54
32.31	83.77	4384	84	0.75	0.06	7153.14	26.08	9.1	6.21	10.81	101.85	12.46	9.38	9.84	Grass	Monocotyledon	Alpine steppe	Stipa glareosa	7.63
32.31	83.77	4384	84	0.75	0.06	7153.14	26.08	9.1	6.21	10.81	101.85	12.46	9.38	9.84	Grass	Monocotyledon	Alpine steppe	Stipa glareosa	7.56
32.31	83.77	4384	84	0.75	0.06	7153.14	26.08	9.1	6.21	10.81	101.85	12.46	9.38	9.84	Forb	Dicotyledon	Alpine steppe	Potentilla bifurca	6.84
32.31	83.77	4384	84	0.75	0.06	7153.14	26.08	9.1	6.21	10.81	101.85	12.46	9.38	9.84	Forb	Dicotyledon	Alpine steppe	Potentilla bifurca	6.83
32.31	83.77	4384	84	0.75	0.06	7153.14	26.08	9.1	6.21	10.81	101.85	12.46	9.38	9.84	Forb	Dicotyledon	Alpine steppe	Potentilla bifurca	6.84
32.31	83.77	4384	84	0.75	0.06	7153.14	26.08	9.1	6.21	10.81	101.85	12.46	9.38	9.84	Legume	Dicotyledon	Alpine steppe	Oxytropis microphylla	6.55
32.31	83.77	4384	84	0.75	0.06	7153.14	26.08	9.1	6.21	10.81	101.85	12.46	9.38	9.84	Legume	Dicotyledon	Alpine steppe	Oxytropis microphylla	6.75
32.31	83.77	4384	84	0.75	0.06	7153.14	26.08	9.1	6.21	10.81	101.85	12.46	9.38	9.84	Legume	Dicotyledon	Alpine steppe	Oxytropis microphylla	6.2
32.29	84.13	4434	82	0.6	0.06	7379.94	26.08	9.21	3.22	2.37	32.63	17.97	4.66	14.81	Grass	Monocotyledon	Alpine steppe	Poa litwinowiana	6.66
32.29	84.13	4434	82	0.6	0.06	7379.94	26.08	9.21	3.22	2.37	32.63	17.97	4.66	14.81	Grass	Monocotyledon	Alpine steppe	Poa litwinowiana	6.48
32.29	84.13	4434	82	0.6	0.06	7379.94	26.08	9.21	3.22	2.37	32.63	17.97	4.66	14.81	Grass	Monocotyledon	Alpine steppe	Poa litwinowiana	6.38
32.29	84.13	4434	82	0.6	0.06	7379.94	26.08	9.21	3.22	2.37	32.63	17.97	4.66	14.81	Forb	Dicotyledon	Alpine steppe	Potentilla bifurca	6.23
32.29	84.13	4434	82	0.6	0.06	7379.94	26.08	9.21	3.22	2.37	32.63	17.97	4.66	14.81	Forb	Dicotyledon	Alpine steppe	Potentilla bifurca	6.24
32.29	84.13	4434	82	0.6	0.06	7379.94	26.08	9.21	3.22	2.37	32.63	17.97	4.66	14.81	Forb	Dicotyledon	Alpine steppe	Potentilla bifurca	6.72
32.29	84.13	4434	82	0.6	0.06	7379.94	26.08	9.21	3.22	2.37	32.63	17.97	4.66	14.81	Grass	Monocotyledon	Alpine steppe	Stipa glareosa	7.52
32.29	84.13	4434	82	0.6	0.06	7379.94	26.08	9.21	3.22	2.37	32.63	17.97	4.66	14.81	Grass	Monocotyledon	Alpine steppe	Stipa glareosa	7.46
32.29	84.13	4434	82	0.6	0.06	7379.94	26.08	9.21	3.22	2.37	32.63	17.97	4.66	14.81	Grass	Monocotyledon	Alpine steppe	Stipa glareosa	7.45
32.29	84.13	4434	82	0.6	0.06	7379.94	26.08	9.21	3.22	2.37	32.63	17.97	4.66	14.81	Legume	Dicotyledon	Alpine steppe	Oxytropis glacialis	6.1
32.29	84.13	4434	82	0.6	0.06	7379.94	26.08	9.21	3.22	2.37	32.63	17.97	4.66	14.81	Legume	Dicotyledon	Alpine steppe	Oxytropis glacialis	6.45
32.29	84.13	4434	82	0.6	0.06	7379.94	26.08	9.21	3.22	2.37	32.63	17.97	4.66	14.81	Legume	Dicotyledon	Alpine steppe	Oxytropis glacialis	6.35
32.31	82.41	4618	79	-2.36	0.05	7484.34	29.83	9.14	2.51	4.89	11.12	21.98	4.82	17.59	Grass	Monocotyledon	Alpine steppe	Stipa glareosa	7.51
32.31	82.41	4618	79	-2.36	0.05	7484.34	29.83	9.14	2.51	4.89	11.12	21.98	4.82	17.59	Grass	Monocotyledon	Alpine steppe	Stipa glareosa	7.36
32.31	82.41	4618	79	-2.36	0.05	7484.34	29.83	9.14	2.51	4.89	11.12	21.98	4.82	17.59	Grass	Monocotyledon	Alpine steppe	Stipa glareosa	7.38
32.31	82.41	4618	79	-2.36	0.05	7484.34	29.83	9.14	2.51	4.89	11.12	21.98	4.82	17.59	Grass	Monocotyledon	Alpine steppe	Poa litwinowiana	5.45
32.31	82.41	4618	79	-2.36	0.05	7484.34	29.83	9.14	2.51	4.89	11.12	21.98	4.82	17.59	Grass	Monocotyledon	Alpine steppe	Poa litwinowiana	5.63
32.31	82.41	4618	79	-2.36	0.05	7484.34	29.83	9.14	2.51	4.89	11.12	21.98	4.82	17.59	Grass	Monocotyledon	Alpine steppe	Poa litwinowiana	6.09
32.31	82.41	4618	79	-2.36	0.05	7484.34	29.83	9.14	2.51	4.89	11.12	21.98	4.82	17.59	Legume	Dicotyledon	Alpine steppe	Oxytropis glacialis	4.96
32.31	82.41	4618	79	-2.36	0.05	7484.34	29.83	9.14	2.51	4.89	11.12	21.98	4.82	17.59	Legume	Dicotyledon	Alpine steppe	Oxytropis glacialis	5.22
32.31	82.41	4618	79	-2.36	0.05	7484.34	29.83	9.14	2.51	4.89	11.12	21.98	4.82	17.59	Legume	Dicotyledon	Alpine steppe	Oxytropis glacialis	5.43
32.31	82.41	4618	79	-2.36	0.05	7484.34	29.83	9.14	2.51	4.89	11.12	21.98	4.82	17.59	Legume	Dicotyledon	Alpine steppe	Oxytropis microphylla	5.32
32.31	82.41	4618	79	-2.36	0.05	7484.34	29.83	9.14	2.51	4.89	11.12	21.98	4.82	17.59	Legume	Dicotyledon	Alpine steppe	Oxytropis microphylla	4.91
32.31	82.41	4618	79	-2.36	0.05	7484.34	29.83	9.14	2.51	4.89	11.12	21.98	4.82	17.59	Legume	Dicotyledon	Alpine steppe	Oxytropis microphylla	5.05
32.08	81.82	4606	116	-0.59	0.09	7477.14	33.5	9	3.44	7.53	40.37	23.85	6.28	16.18	Legume	Dicotyledon	Alpine steppe	Oxytropis microphylla	5.41
32.08	81.82	4606	116	-0.59	0.09	7477.14	33.5	9	3.44	7.53	40.37	23.85	6.28	16.18	Legume	Dicotyledon	Alpine steppe	Oxytropis microphylla	4.94
32.08	81.82	4606	116	-0.59	0.09	7477.14	33.5	9	3.44	7.53	40.37	23.85	6.28	16.18	Legume	Dicotyledon	Alpine steppe	Oxytropis microphylla	5.09
32.08	81.82	4606	116	-0.59	0.09	7477.14	33.5	9	3.44	7.53	40.37	23.85	6.28	16.18	Grass	Monocotyledon	Alpine steppe	Stipa glareosa	7.31
32.08	81.82	4606	116	-0.59	0.09	7477.14	33.5	9	3.44	7.53	40.37	23.85	6.28	16.18	Grass	Monocotyledon	Alpine steppe	Stipa glareosa	7.37
32.08	81.82	4606	116	-0.59	0.09	7477.14	33.5	9	3.44	7.53	40.37	23.85	6.28	16.18	Grass	Monocotyledon	Alpine steppe	Stipa glareosa	7.61
32.08	81.82	4606	116	-0.59	0.09	7477.14	33.5	9	3.44	7.53	40.37	23.85	6.28	16.18	Forb	Dicotyledon	Alpine steppe	Artemisia demissa	7.28
32.08	81.82	4606	116	-0.59	0.09	7477.14	33.5	9	3.44	7.53	40.37	23.85	6.28	16.18	Forb	Dicotyledon	Alpine steppe	Artemisia demissa	7.05
32.08	81.82	4606	116	-0.59	0.09	7477.14	33.5	9	3.44	7.53	40.37	23.85	6.28	16.18	Forb	Dicotyledon	Alpine steppe	Artemisia demissa	7.16
32.08	81.82	4606	116	-0.59	0.09	7477.14	33.5	9	3.44	7.53	40.37	23.85	6.28	16.18	Forb	Dicotyledon	Alpine steppe	Potentilla bifurca	6.78
32.08	81.82	4606	116	-0.59	0.09	7477.14	33.5	9	3.44	7.53	40.37	23.85	6.28	16.18	Forb	Dicotyledon	Alpine steppe	Potentilla bifurca	6.75
32.08	81.82	4606	116	-0.59	0.09	7477.14	33.5	9	3.44	7.53	40.37	23.85	6.28	16.18	Forb	Dicotyledon	Alpine steppe	Potentilla bifurca	6.95
32.33	81.21	4542	93	-1.12	0.06	7487.94	25.92	9.34	1.22	5.32	14.53	25.32	4.84	20.08	Grass	Monocotyledon	Alpine steppe	Stipa glareosa	7.16
32.33	81.21	4542	93	-1.12	0.06	7487.94	25.92	9.34	1.22	5.32	14.53	25.32	4.84	20.08	Grass	Monocotyledon	Alpine steppe	Stipa glareosa	7.81
32.33	81.21	4542	93	-1.12	0.06	7487.94	25.92	9.34	1.22	5.32	14.53	25.32	4.84	20.08	Grass	Monocotyledon	Alpine steppe	Stipa glareosa	7.7
32.33	81.21	4542	93	-1.12	0.06	7487.94	25.92	9.34	1.22	5.32	14.53	25.32	4.84	20.08	Legume	Dicotyledon	Alpine steppe	Astragalus confertus	5.94
32.33	81.21	4542	93	-1.12	0.06	7487.94	25.92	9.34	1.22	5.32	14.53	25.32	4.84	20.08	Legume	Dicotyledon	Alpine steppe	Astragalus confertus	5.55
32.33	81.21	4542	93	-1.12	0.06	7487.94	25.92	9.34	1.22	5.32	14.53	25.32	4.84	20.08	Legume	Dicotyledon	Alpine steppe	Astragalus confertus	6.41
32.33	81.21	4542	93	-1.12	0.06	7487.94	25.92	9.34	1.22	5.32	14.53	25.32	4.84	20.08	Forb	Dicotyledon	Alpine steppe	Artemisia wellbyi	6.14
32.33	81.21	4542	93	-1.12	0.06	7487.94	25.92	9.34	1.22	5.32	14.53	25.32	4.84	20.08	Forb	Dicotyledon	Alpine steppe	Artemisia wellbyi	5.84
32.33	81.21	4542	93	-1.12	0.06	7487.94	25.92	9.34	1.22	5.32	14.53	25.32	4.84	20.08	Forb	Dicotyledon	Alpine steppe	Artemisia wellbyi	5.72
32.35	80.71	4637	99	-1.44	0.07	7383.54	23.75	9.19	0.91	6.37	14.07	21.69	7.61	14.68	Forb	Dicotyledon	Alpine desert	Aster hispidus	5.57
32.35	80.71	4637	99	-1.44	0.07	7383.54	23.75	9.19	0.91	6.37	14.07	21.69	7.61	14.68	Forb	Dicotyledon	Alpine desert	Aster hispidus	5.6
32.35	80.71	4637	99	-1.44	0.07	7383.54	23.75	9.19	0.91	6.37	14.07	21.69	7.61	14.68	Forb	Dicotyledon	Alpine desert	Aster hispidus	6.69
32.35	80.71	4637	99	-1.44	0.07	7383.54	23.75	9.19	0.91	6.37	14.07	21.69	7.61	14.68	Legume	Dicotyledon	Alpine desert	Oxytropis microphylla	5.01
32.35	80.71	4637	99	-1.44	0.07	7383.54	23.75	9.19	0.91	6.37	14.07	21.69	7.61	14.68	Legume	Dicotyledon	Alpine desert	Oxytropis microphylla	5.43
32.35	80.71	4637	99	-1.44	0.07	7383.54	23.75	9.19	0.91	6.37	14.07	21.69	7.61	14.68	Legume	Dicotyledon	Alpine desert	Oxytropis microphylla	6.6
32.35	80.71	4637	99	-1.44	0.07	7383.54	23.75	9.19	0.91	6.37	14.07	21.69	7.61	14.68	Grass	Monocotyledon	Alpine desert	Stipa glareosa	7.6
32.35	80.71	4637	99	-1.44	0.07	7383.54	23.75	9.19	0.91	6.37	14.07	21.69	7.61	14.68	Grass	Monocotyledon	Alpine desert	Stipa glareosa	7.17
32.35	80.71	4637	99	-1.44	0.07	7383.54	23.75	9.19	0.91	6.37	14.07	21.69	7.61	14.68	Grass	Monocotyledon	Alpine desert	Stipa glareosa	7.35
32.35	80.71	4637	99	-1.44	0.07	7383.54	23.75	9.19	0.91	6.37	14.07	21.69	7.61	14.68	Forb	Dicotyledon	Alpine desert	Ajania fruticulosa	5.75
32.35	80.71	4637	99	-1.44	0.07	7383.54	23.75	9.19	0.91	6.37	14.07	21.69	7.61	14.68	Forb	Dicotyledon	Alpine desert	Ajania fruticulosa	5.65
32.35	80.71	4637	99	-1.44	0.07	7383.54	23.75	9.19	0.91	6.37	14.07	21.69	7.61	14.68	Forb	Dicotyledon	Alpine desert	Ajania fruticulosa	5.81
33.43	79.75	4269	41	-0.13	0.03	7081.14	11.08	8.84	1.96	2.89	45.48	19.61	5.46	18.96	Forb	Dicotyledon	Alpine desert	Artemisia wellbyi	8.22
33.43	79.75	4269	41	-0.13	0.03	7081.14	11.08	8.84	1.96	2.89	45.48	19.61	5.46	18.96	Forb	Dicotyledon	Alpine desert	Artemisia wellbyi	8.24
33.43	79.75	4269	41	-0.13	0.03	7081.14	11.08	8.84	1.96	2.89	45.48	19.61	5.46	18.96	Forb	Dicotyledon	Alpine desert	Artemisia wellbyi	7.94
33.43	79.75	4269	41	-0.13	0.03	7081.14	11.08	8.84	1.96	2.89	45.48	19.61	5.46	18.96	Forb	Dicotyledon	Alpine desert	Ceratoides latens	6.53
33.43	79.75	4269	41	-0.13	0.03	7081.14	11.08	8.84	1.96	2.89	45.48	19.61	5.46	18.96	Forb	Dicotyledon	Alpine desert	Ceratoides latens	7.45
33.43	79.75	4269	41	-0.13	0.03	7081.14	11.08	8.84	1.96	2.89	45.48	19.61	5.46	18.96	Forb	Dicotyledon	Alpine desert	Ceratoides latens	6.85
33.43	79.75	4269	41	-0.13	0.03	7081.14	11.08	8.84	1.96	2.89	45.48	19.61	5.46	18.96	Forb	Dicotyledon	Alpine desert	Suaeda glauca	7.16
33.43	79.75	4269	41	-0.13	0.03	7081.14	11.08	8.84	1.96	2.89	45.48	19.61	5.46	18.96	Forb	Dicotyledon	Alpine desert	Suaeda glauca	7.22
33.43	79.75	4269	41	-0.13	0.03	7081.14	11.08	8.84	1.96	2.89	45.48	19.61	5.46	18.96	Forb	Dicotyledon	Alpine desert	Suaeda glauca	7.21
33.43	79.75	4269	41	-0.13	0.03	7081.14	11.08	8.84	1.96	2.89	45.48	19.61	5.46	18.96	Forb	Dicotyledon	Alpine desert	Ajania fruticulosa	7
33.43	79.75	4269	41	-0.13	0.03	7081.14	11.08	8.84	1.96	2.89	45.48	19.61	5.46	18.96	Forb	Dicotyledon	Alpine desert	Ajania fruticulosa	7.39
33.43	79.75	4269	41	-0.13	0.03	7081.14	11.08	8.84	1.96	2.89	45.48	19.61	5.46	18.96	Forb	Dicotyledon	Alpine desert	Ajania fruticulosa	6.82
33.43	79.75	4269	41	-0.13	0.03	7081.14	11.08	8.84	1.96	2.89	45.48	19.61	5.46	18.96	Grass	Monocotyledon	Alpine desert	Stipa glareosa	7.86
33.43	79.75	4269	41	-0.13	0.03	7081.14	11.08	8.84	1.96	2.89	45.48	19.61	5.46	18.96	Grass	Monocotyledon	Alpine desert	Stipa glareosa	8.6
33.43	79.75	4269	41	-0.13	0.03	7081.14	11.08	8.84	1.96	2.89	45.48	19.61	5.46	18.96	Grass	Monocotyledon	Alpine desert	Stipa glareosa	7.79
32.84	79.78	4444	69	-2.33	0.04	7315.14	14.92	9.03	0.79	6.22	40.07	18.46	9.56	15.31	Grass	Monocotyledon	Alpine desert	Stipa glareosa	7.75
32.84	79.78	4444	69	-2.33	0.04	7315.14	14.92	9.03	0.79	6.22	40.07	18.46	9.56	15.31	Grass	Monocotyledon	Alpine desert	Stipa glareosa	7.49
32.84	79.78	4444	69	-2.33	0.04	7315.14	14.92	9.03	0.79	6.22	40.07	18.46	9.56	15.31	Grass	Monocotyledon	Alpine desert	Stipa glareosa	7.25
32.84	79.78	4444	69	-2.33	0.04	7315.14	14.92	9.03	0.79	6.22	40.07	18.46	9.56	15.31	Forb	Dicotyledon	Alpine desert	Christolea crassifolia	6.35
32.84	79.78	4444	69	-2.33	0.04	7315.14	14.92	9.03	0.79	6.22	40.07	18.46	9.56	15.31	Forb	Dicotyledon	Alpine desert	Christolea crassifolia	6.21
32.84	79.78	4444	69	-2.33	0.04	7315.14	14.92	9.03	0.79	6.22	40.07	18.46	9.56	15.31	Forb	Dicotyledon	Alpine desert	Christolea crassifolia	6.5
32.84	79.78	4444	69	-2.33	0.04	7315.14	14.92	9.03	0.79	6.22	40.07	18.46	9.56	15.31	Forb	Dicotyledon	Alpine desert	Ptilotricum canescens	5.87
32.84	79.78	4444	69	-2.33	0.04	7315.14	14.92	9.03	0.79	6.22	40.07	18.46	9.56	15.31	Forb	Dicotyledon	Alpine desert	Ptilotricum canescens	6.05
32.84	79.78	4444	69	-2.33	0.04	7315.14	14.92	9.03	0.79	6.22	40.07	18.46	9.56	15.31	Forb	Dicotyledon	Alpine desert	Ptilotricum canescens	6.01
32.84	79.78	4444	69	-2.33	0.04	7315.14	14.92	9.03	0.79	6.22	40.07	18.46	9.56	15.31	Legume	Dicotyledon	Alpine desert	Oxytropis microphylla	6.69
32.84	79.78	4444	69	-2.33	0.04	7315.14	14.92	9.03	0.79	6.22	40.07	18.46	9.56	15.31	Legume	Dicotyledon	Alpine desert	Oxytropis microphylla	6.46
32.84	79.78	4444	69	-2.33	0.04	7315.14	14.92	9.03	0.79	6.22	40.07	18.46	9.56	15.31	Legume	Dicotyledon	Alpine desert	Oxytropis microphylla	5.84
32.84	79.78	4444	69	-2.33	0.04	7315.14	14.92	9.03	0.79	6.22	40.07	18.46	9.56	15.31	Forb	Dicotyledon	Alpine desert	Ceratoides latens	6.51
32.84	79.78	4444	69	-2.33	0.04	7315.14	14.92	9.03	0.79	6.22	40.07	18.46	9.56	15.31	Forb	Dicotyledon	Alpine desert	Ceratoides latens	7.75
32.84	79.78	4444	69	-2.33	0.04	7315.14	14.92	9.03	0.79	6.22	40.07	18.46	9.56	15.31	Forb	Dicotyledon	Alpine desert	Ceratoides latens	8.02
32.56	80.06	4416	80	-0.59	0.05	7869.54	14.58	9.58	0.37	4.17	17.95	20.5	8.04	18.8	Forb	Dicotyledon	Alpine desert	Ajania fruticulosa	6.42
32.56	80.06	4416	80	-0.59	0.05	7869.54	14.58	9.58	0.37	4.17	17.95	20.5	8.04	18.8	Forb	Dicotyledon	Alpine desert	Ajania fruticulosa	6.8
32.56	80.06	4416	80	-0.59	0.05	7869.54	14.58	9.58	0.37	4.17	17.95	20.5	8.04	18.8	Forb	Dicotyledon	Alpine desert	Ajania fruticulosa	6.9
32.56	80.06	4416	80	-0.59	0.05	7869.54	14.58	9.58	0.37	4.17	17.95	20.5	8.04	18.8	Forb	Dicotyledon	Alpine desert	Ptilotricum canescens	5.64
32.56	80.06	4416	80	-0.59	0.05	7869.54	14.58	9.58	0.37	4.17	17.95	20.5	8.04	18.8	Forb	Dicotyledon	Alpine desert	Ptilotricum canescens	5.49
32.56	80.06	4416	80	-0.59	0.05	7869.54	14.58	9.58	0.37	4.17	17.95	20.5	8.04	18.8	Forb	Dicotyledon	Alpine desert	Ptilotricum canescens	5.57
32.56	80.06	4416	80	-0.59	0.05	7869.54	14.58	9.58	0.37	4.17	17.95	20.5	8.04	18.8	Legume	Dicotyledon	Alpine desert	Oxytropis microphylla	6.04
32.56	80.06	4416	80	-0.59	0.05	7869.54	14.58	9.58	0.37	4.17	17.95	20.5	8.04	18.8	Legume	Dicotyledon	Alpine desert	Oxytropis microphylla	5.91
32.56	80.06	4416	80	-0.59	0.05	7869.54	14.58	9.58	0.37	4.17	17.95	20.5	8.04	18.8	Legume	Dicotyledon	Alpine desert	Oxytropis microphylla	5.15
32.56	80.06	4416	80	-0.59	0.05	7869.54	14.58	9.58	0.37	4.17	17.95	20.5	8.04	18.8	Forb	Dicotyledon	Alpine desert	Christolea crassifolia	5.68
32.56	80.06	4416	80	-0.59	0.05	7869.54	14.58	9.58	0.37	4.17	17.95	20.5	8.04	18.8	Forb	Dicotyledon	Alpine desert	Christolea crassifolia	6.31
32.56	80.06	4416	80	-0.59	0.05	7869.54	14.58	9.58	0.37	4.17	17.95	20.5	8.04	18.8	Forb	Dicotyledon	Alpine desert	Christolea crassifolia	5.4
32.56	80.06	4416	80	-0.59	0.05	7869.54	14.58	9.58	0.37	4.17	17.95	20.5	8.04	18.8	Grass	Monocotyledon	Alpine desert	Stipa glareosa	7.5
32.56	80.06	4416	80	-0.59	0.05	7869.54	14.58	9.58	0.37	4.17	17.95	20.5	8.04	18.8	Grass	Monocotyledon	Alpine desert	Stipa glareosa	7.35
32.56	80.06	4416	80	-0.59	0.05	7869.54	14.58	9.58	0.37	4.17	17.95	20.5	8.04	18.8	Grass	Monocotyledon	Alpine desert	Stipa glareosa	7.49
